# Supplementary material for: Thiazole–Chalcone Hybrids as Prospective Antitubercular and Antiproliferative Agents: Design, Synthesis, Biological, Molecular Docking Studies and In Silico ADME Evaluation
Source: Molecules. 2021 May 11;26(10):2847. doi: 10.3390/molecules26102847 (PMC8151732; doi:10.3390/molecules26102847)
Supplement: Supplementary file 1 [file molecules-26-02847-s001.zip]

Archive with 1 entries (1 files):
- molecules-1194574-supplementary.pdf
